# Supplementary material for: Biosensor libraries harness large classes of binding domains for construction of allosteric transcriptional regulators
Source: Nat Commun. 2018 Aug 6;9:3101. doi: 10.1038/s41467-018-05525-6 (PMC6079105; doi:10.1038/s41467-018-05525-6)
Supplement: Supplementary file 4 — Supplementary Data 1 [file 41467_2018_5525_MOESM4_ESM.xlsx]

## Sheet: Sheet1
Supplementary Data 1. Bacterial strains and Plasmids used in this study.
	STRAIN OR PLASMID	DESCRIPTION	REF./SOURCE
	Plasmids
	pKD154	ApR; vector providing tetR for the construction of pCKTRBS and pCKTRBS-OD	B.L. Wanner and K. Dasenko
	pCK01	Cmr; oripSC101, low copy number cloning vector	1
	pCKTRBS	Cmr; pCK01 derivative carrying tetR under a constitutive promoter and an aTc-inducible PtetO promoter for control expression of genes	This work
	pCKTRBS-OD	Cmr; pCK01 derivative carrying tetR under a constitutive promoter and an aTc-inducible PtetO promoter for control expression of genes. Contains LacI OD for translational fusions on the Ct of cloned genes.	This work
	pCK-[OD]	Cmr; pCK01 derivative carrying the Oligomerization Domain (OD) of LacI. Intermediate construction for the assembly of pCKTRBS-LacI-GGBP-OD plasmid.	This work
	pCKQ_LacI-GGBP-OD_G	Cmr; pCK-[OD] derivative expressing LacI-GGBP-OD under the control of Plac.. Intermediate construction for the assembly of pCKTRBS-LacI-GGBP-OD plasmid.	This work
	pCKT	Cmr; pCK01 derivative in which Plac has been substituted by a tetR-PtetO cassette. Intermediate construction for the assembly of pCKTRBS.	This work
	pCKT-[OD]	Cmr; pCKT derivative carrying the Oligomerization Domain (OD) of LacI. Intermediate construction for the assembly of pCKTRBS-LacI-GGBP-OD plasmid.	This work
	pCKTRBS-LacIwt	Cmr; pCKT carrying LacI	This work
	pCKTRBS-ChBz01	Cmr; pCKTRBS-OD derivative carrying CbnR-ABE44898-OD chimera, also known as ChBz01	This work
	pCKTRBS-ChBz02	Cmr; pCKTRBS-OD derivative carrying LmrR-BzdB1_nSP chimera, also known as ChBz02	This work
	pCR-BluntII-TOPO	KmR; Invitrogen vector for cloning of PCR products	Invitrogen
	pGERC	KmR; plasmid carrying reporter genes sfGFP and mCherry	2
	pIZ1016	GmR; oripBBR1, Mob, lacZ, Ptac/lacIq, broad host range cloning and expression vector	3
	pUC19	ApR; oriColE1, cloning vector	4
	pHC_DYOLacI-R	ApR; Reporter plasmid for the screening of TF carrying DBD-LacI	This work
	pHC_DYOArgR-R	ApR; pHC_DYOLacI-R derivative for the screening of TF carrying DBD-ArgR. Member of the pHC_DYODBD-R family of reporter vectors.	This work
	pHC_DYOCbnR-R	ApR; pHC_DYOLacI-R derivative for the screening of TF carrying DBD-CbnR. Member of the pHC_DYODBD-R family of reporter vectors.	This work
	pHC_DYOCueR-R	ApR; pHC_DYOLacI-R derivative for the screening of TF carrying DBD-CueR. Member of the pHC_DYODBD-R family of reporter vectors.	This work
	pHC_DYODeoR-R	ApR; pHC_DYOLacI-R derivative for the screening of TF carrying DBD-DeoR. Member of the pHC_DYODBD-R family of reporter vectors.	This work
	pHC_DYOFadR-R	ApR; pHC_DYOLacI-R derivative for the screening of TF carrying DBD-FadR. Member of the pHC_DYODBD-R family of reporter vectors.	This work
	pHC_DYOFL11-R	ApR; pHC_DYOLacI-R derivative for the screening of TF carrying DBD-FL11. Member of the pHC_DYODBD-R family of reporter vectors.	This work
	pHC_DYOLmrR-R	ApR; pHC_DYOLacI-R derivative for the screening of TF carrying DBD-LmrR. Member of the pHC_DYODBD-R family of reporter vectors.	This work
	pHC_DYOMetJ-R	ApR; pHC_DYOLacI-R derivative for the screening of TF carrying DBD-MetJ. Member of the pHC_DYODBD-R family of reporter vectors.	This work
	pHC_DYOModE-R	ApR; pHC_DYOLacI-R derivative for the screening of TF carrying DBD-ModE. Member of the pHC_DYODBD-R family of reporter vectors.	This work
	pHC_DYOQacR-R	ApR; pHC_DYOLacI-R derivative for the screening of TF carrying DBD-QacR. Member of the pHC_DYODBD-R family of reporter vectors.	This work
	pHC_DYOTreR-R	ApR; pHC_DYOLacI-R derivative for the screening of TF carrying DBD-TreR. Member of the pHC_DYODBD-R family of reporter vectors.	This work
	pHC_DYOTtgR-R	ApR; pHC_DYOLacI-R derivative for the screening of TF carrying DBD-TtgR. Member of the pHC_DYODBD-R family of reporter vectors.	This work
	pHC_DYOTtgV-R	ApR; pHC_DYOLacI-R derivative for the screening of TF carrying DBD-TtgV. Member of the pHC_DYODBD-R family of reporter vectors.	This work
	pHC_DYOXre-R	ApR; pHC_DYOLacI-R derivative for the screening of TF carrying DBD-Xre. Member of the pHC_DYODBD-R family of reporter vectors.	This work
	Main Escherichia coli strains
	NEB5-alpha	fhuA2 Δ(argF-lacZ)U169 phoA glnV44 Φ80 Δ(lacZ)M15 gyrA96 recA1 relA1 endA1 thi-1 hsdR17	NEB
	NEB5-alpha F´ Iq	F´ proA+B+ lacIq ∆(lacZ)M15 zzf::Tn10 (TetR) / fhuA2∆(argF-lacZ)U169 phoA glnV44 Φ80Δ(lacZ)M15 gyrA96 recA1 relA1 endA1 thi-1 hsdR17	NEB
	E. coli (Ch-END)	NEB5-alpha derivative strains carrying a library of chimeric TF cloned into pCKTRBS: NEB5-alpha (pCKTRBS-Chimera)	This work
	E. coli (Ch-OD)	NEB5-alpha derivative strains carrying a library of chimeric TF cloned into pCKTRBS: NEB5-alpha (pCKTRBS-Chimera-OD)	This work
	AYC Lib-Ch-END	E. coli (Ch-END) derivative in which every bacteria bears a reporter plasmid in addition to carrying a chimeric TF: NEB5-alpha (pCKTRBS-Chimera, pHC_DYODBD-R). AYC stands for “Assay Your Constructions” since these are the strains carrying all the necessary elements to functionally characterize TFs in vivo.	This work
	AYC Lib-Ch-OD	E. coli (Ch-END) derivative in which every bacteria bears a reporter plasmid in addition to carrying a chimeric TF: NEB5-alpha (pCKTRBS-Chimera, pHC_DYODBD-R).	This work
	AYC wtLacI	NEB5-alpha (pCKTRBS-LacIwt, pHC_DYOLacI-R)	This work
	AYC ChTFGlc	NEB5-alpha (pCKTRBS-LacI-GGBP-OD, pHC_DYOLacI-R)	This work
	AYC ChTFBz01	NEB5-alpha (pCKTRBS-CbnR-ABE44898-OD, pDYOCbnR-R)	This work
	AYC ChTFBz02	NEB5-alpha (pCKTRBS-LmrR-BzdB1_nSP, pDYOLmrR-R)	This work
	References
	1	Fernández, S., de Lorenzo, V. & Pérez-Martín, J. Activation of the transcriptional regulator XylR of Pseudomonas putida by release of repression between functional domains. Mol. Microbiol. 16, 205–213 (1995).
	2	Kosuri, S. et al. Composability of regulatory sequences controlling transcription and translation in Escherichia coli. Proc. Natl. Acad. Sci. U. S. A. 110, 14024–14029 (2013).
	3	Moreno-Ruiz, E., Hernáez, M. J., Martínez-Pérez, O. & Santero, E. Identification and functional characterization of Sphingomonas macrogolitabida strain TFA genes involved in the first two steps of the tetralin catabolic pathway. J. Bacteriol. 185, 2026–2030 (2003).
	4	Yanisch-Perron, C., Vieira, J. & Messing, J. Improved M13 phage cloning vectors and host strains: nucleotide sequences of the M13mp18 and pUC19 vectors. Gene 33, 103–119 (1985).
