# Supplementary material for: Biosensor libraries harness large classes of binding domains for construction of allosteric transcriptional regulators
Source: Nat Commun. 2018 Aug 6;9:3101. doi: 10.1038/s41467-018-05525-6 (PMC6079105; doi:10.1038/s41467-018-05525-6)
Supplement: Supplementary file 5 — Supplementary Data 2 [file 41467_2018_5525_MOESM5_ESM.xlsx]

## Sheet: Sheet1
Supplementary Data 2. Oligonucleotides.
	NOTE: Underlined sequences are homology arms for assembly (Gibson or eLCR)
	OLIGO	SEQUENCE (5´>3´)	USE
	lacI_core-RBS 5’	CGGTACCCGGGTGACCTAAGGAGGTAAATAATGAAACCAGTAACGTTATACGATGTCGCAG	PCR amplification of DBD-LacI
	lacI_core R1	CGACTGTTTGCCCGCCAGTTG
	treR_core-RBS 5’	CGGTACCCGGGTGACCTAAGGAGGTAAATAATGCAAAATCGGCTGACCATCAAAG	PCR amplification of DBD-TreR
	treR_core R1	ATCGCTTTGCCCACGCATAG
	ttgR_core-RBS 5’	CGGTACCCGGGTGACCTAAGGAGGTAAATAATGGTCCGTCGAACCAAAGAAGAAG	PCR amplification of DBD-TtgR
	ttgR_core R1	CCGCGTCACACCCGCC
	qacR_core-RBS 5’	CGGTACCCGGGTGACCTAAGGAGGTAAATAATGAACTTGAAAGATAAAATACTAGGTGTCGC	PCR amplification of DBD-QacR
	qacR_core R1	TGTTTTAAAGTGATAATAAAGATTCCCTTTACTACTTTC
	fadR_core-RBS 5’	CGGTACCCGGGTGACCTAAGGAGGTAAATAATGGTCATTAAGGCGCAAAGC	PCR amplification of DBD-FadR
	fadR_core R1	ATTATTCACCTTCGTCGGCTTGCC
	ttgV_core-RBS 5’	CGGTACCCGGGTGACCTAAGGAGGTAAATAATGAACCAATCAGATGAAAATATTGGCAAG	PCR amplification of DBD-TtgV
	ttgV_core R1	ACCTCCGGCAGGCCCTAAAG
	argR_core_corrected-RBS 5’	CGGTACCCGGGTGACCTAAGGAGGTAAATAATGAGCCGCGCCAAGG	PCR amplification of DBD-ArgR
	argR_core_corrected R1	CACCACGTAGATGCCGGTGC
	cbnR_core-RBS 5’	CGGTACCCGGGTGACCTAAGGAGGTAAATAATGGAATTCCGGCAGCTCAAGTATTTCATC	PCR amplification of DBD-CbnR
	cbnR_core R1	GCCCCGCGCGGCGGCG
	cueR_core_corrected -RBS 5’	CGGTACCCGGGTGACCTAAGGAGGTAAATAATGAACATCAGCGATGTAGCAAAAATTACCG	PCR amplification of DBD-CueR
	cueR_core_corrected R1	GTCGCGCATGGATTGCAGCTC
	fl11_core-RBS 5’	CGGTACCCGGGTGACCTAAGGAGGTAAATAATGCGGGTTCCTCTTGACGAAATCG	PCR amplification of DBD-FL11
	fl11_core R1	TATTATCGCAGTAAACTTTTTAATTACTCCACTCTCTC
	deoR_core-RBS 5’	CGGTACCCGGGTGACCTAAGGAGGTAAATAATGGAAACACGTCGCGAAGAGCG	PCR amplification of DBD-DeoR
	deoR_core R1	CGCACTGTGGTTGTTCAGATCGC
	metJ_core-RBS 5’	CGGTACCCGGGTGACCTAAGGAGGTAAATAATGGCTGAATGGAGCGGCGAATATATC	PCR amplification of DBD-MetJ
	metJ_core R1	CGCTTCGCACAGCAGCTC
	modE_core-RBS 5’	CGGTACCCGGGTGACCTAAGGAGGTAAATAATGCAGGCCGAAATCCTTCTCAC	PCR amplification of DBD-ModE
	modE_core R1	GTCACTTAACACATCAAAGGCTTTTTGCTG
	dlmrR_core-RBS 5’	CGGTACCCGGGTGACCTAAGGAGGTAAATAATGTTGCTCAATGTCCTAAAACAAGGAGATAA	PCR amplification of DBD-LmrR. The dlmrR pair amplifies a version of the LmrR core lacking amino acids 2 to 16, since according to the 3D structure PDB 3F8C the alpha-helix they constitute would be important for the binding of the native inducer of the repressor. The lmrR pair amplifies the complete extension of the DBD.
	dlmrR_core R1	AGATTCAAAGGCAAGTCGCATATTTTCATG
	lmrR_core-RBS 5’	CGGTACCCGGGTGACCTAAGGAGGTAAATAATGGCAGAAATACCAAAAGAAATGTTACGAGC
	lmrR_core R1	CAGTCGGTAATACTTGCGACGCC
	xre_core-RBS 5’	CGGTACCCGGGTGACCTAAGGAGGTAAATAATGATAGGCGGCAGATTGAAGAGTCTC	PCR amplification of DBD-Xre
	xre_core R1	ATCAGTCGTTACTTGAAAGTAATCAGCCAGC
	GGBP F1	ATGAATAAGAAGGTGTTAACCCTGTCTGCTGTG	PCR amplification of 4 different versions (any combination of with / without signal peptide and homology arms to pCKTRBS / pCKTRBS-OD) of GGBP.
	GGBP_nSP F1	GCTGATACTCGCATTGGTGTAACAATC
	GGBP-END 3’	TGCATGCCTGCAGGTCCACTCTAGAGGATCTTATTTCTTGCTGAATTCAGCCAGGTTGTC
	GGBP-END-OD 3’	CGTATTGGGCGCCAGGGTGGTTTTTCTTTTTTTCTTGCTGAATTCAGCCAGGTTGTC
	RPA0668 F1	ATGATCGATCGACGTCGTCTGTTGTC	PCR amplification of 4 different versions (any combination of with / without signal peptide and homology arms to pCKTRBS / pCKTRBS-OD) of RPA0668.
	RPA0668_nSP F1	GGCGCCTTGAAGGTCGGG
	RPA0668-END 3’	TGCATGCCTGCAGGTCCACTCTAGAGGATCTCAGCTCAGCTTGCAGCCGATCG
	RPA0668-END-OD 3’	CGTATTGGGCGCCAGGGTGGTTTTTCTTTTGCTCAGCTTGCAGCCGATCG
	RPA4029 F1	ATGCTGATTGGCAGACGAACGC	PCR amplification of 4 different versions (any combination of with / without signal peptide and homology arms to pCKTRBS / pCKTRBS-OD) of RPA4029.
	RPA4029_nSP F1	GAGGACACCGTGAAGATCGGC
	RPA4029-END 3’	TGCATGCCTGCAGGTCCACTCTAGAGGATCTTACTTCTTCGTCTTGCCCGGATCCTTC
	RPA4029-END-OD 3’	CGTATTGGGCGCCAGGGTGGTTTTTCTTTTCTTCTTCGTCTTGCCCGGATCCTTC
	RPA0985_optimized F1	ATGAAAGGTCTGCGTAGCGCATG	PCR amplification of 4 different versions (any combination of with / without signal peptide and homology arms to pCKTRBS / pCKTRBS-OD) of RPA0985.
	RPA0985_nSP_optimized F1	GATACCATTAAAGTTGGTGTTATTGGTACCATG
	RPA0985_optimized -END 3’	TGCATGCCTGCAGGTCCACTCTAGAGGATCTTACTGTTTAACCAGGCCCCAATCCG
	RPA0985_optimized -END-OD 3’	CGTATTGGGCGCCAGGGTGGTTTTTCTTTTCTGTTTAACCAGGCCCCAATCCG
	ADP71087_optimized F1	ATGATTAATCGTCGTCGTCTGTTAATTCTGGCC	PCR amplification of 4 different versions (any combination of with / without signal peptide and homology arms to pCKTRBS / pCKTRBS-OD) of ADP71087.
	ADP71087_nSP_optimized F1	AATACCCTGAAAATTGGTCTGCTGTTACCG
	ADP71087_optimized -END 3’	TGCATGCCTGCAGGTCCACTCTAGAGGATCTCAGGTCATTTTACAACCGGTGGTATCGC
	ADP71087_optimized -END-OD 3’	CGTATTGGGCGCCAGGGTGGTTTTTCTTTTGGTCATTTTACAACCGGTGGTATCGC
	KAI94709_optimized F1	ATGATTAATCGTCGTCGTCTGCTGATTCTG	PCR amplification of 4 different versions (any combination of with / without signal peptide and homology arms to pCKTRBS / pCKTRBS-OD) of KAI94709.
	KAI94709_nSP_optimized F1	AATACCCTGAAAATTGGTCTGTTACTGCCG
	KAI94709_optimized-END 3’	TGCATGCCTGCAGGTCCACTCTAGAGGATCTCAGGTCATTTTACAACCTGTTGTATCACCGGC
	KAI94709_optimized-END-OD 3’	CGTATTGGGCGCCAGGGTGGTTTTTCTTTTGGTCATTTTACAACCTGTTGTATCACCGGC
	ABE44898 F1	ATGACCTCACGCCGACTTGTTTTG	PCR amplification of 4 different versions (any combination of with / without signal peptide and homology arms to pCKTRBS / pCKTRBS-OD) of ABE44898.
	ABE44898_nSP F1	CAGTCGGGCAAGGTGCG
	ABE44898-END 3’	TGCATGCCTGCAGGTCCACTCTAGAGGATCCTAGCCCATCTTGCAGCCGGC
	ABE44898-END-OD 3’	CGTATTGGGCGCCAGGGTGGTTTTTCTTTTGCCCATCTTGCAGCCGGC
	ABE38823 F1	ATGCTGATTGGCAGACGAACACTGC	PCR amplification of 4 different versions (any combination of with / without signal peptide and homology arms to pCKTRBS / pCKTRBS-OD) of ABE38823.
	ABE38823_nSP F1	GAAGACACCTTCAAGGTCGGCCTG
	ABE38823-END 3’	TGCATGCCTGCAGGTCCACTCTAGAGGATCCTACTTCTTCGTCTTGCCGGGGTCCTTG
	ABE38823-END-OD 3’	CGTATTGGGCGCCAGGGTGGTTTTTCTTTTCTTCTTCGTCTTGCCGGGGTCCTTG
	EYC50849 F1	TGAAAAAGCGTAATTTCCTGAGCGCTTCC	PCR amplification of 4 different versions (any combination of with / without signal peptide and homology arms to pCKTRBS / pCKTRBS-OD) of EYC50849.
	EYC50849_nSP F1	CAGGACGTGTTCAAGGTCGGCCTGATCG
	EYC50849-END 3’	TGCATGCCTGCAGGTCCACTCTAGAGGATCTTATTTGGCCTTGCCGGGGTCCTTCAC
	EYC50849-END-OD 3’	CGTATTGGGCGCCAGGGTGGTTTTTCTTTTTTTGGCCTTGCCGGGGTCCTTCAC
	ABD68043_optimized F1	ATGAACAAACGTCAGTTTATTCATGCAATTGCG	PCR amplification of 4 different versions (any combination of with / without signal peptide and homology arms to pCKTRBS / pCKTRBS-OD) of ABD68043.
	ABD68043_nSP_optimized F1	CAGGGCAATACCTTTAAAATTGGTCTGATTCTG
	ABD68043_optimized-END 3’	TGCATGCCTGCAGGTCCACTCTAGAGGATCTTATTTGGCTTTGCCCGGGTCCTTCACG
	ABD68043_optimized-END-OD 3’	CGTATTGGGCGCCAGGGTGGTTTTTCTTTTTTTGGCTTTGCCCGGGTCCTTCACG
	AHF85493 F1	ATGAAAAAGCTTGTATTCGCCGCCGTTG	PCR amplification of 4 different versions (any combination of with / without signal peptide and homology arms to pCKTRBS / pCKTRBS-OD) of AHF85493.
	AHF85493_nSP F1	GACACCATCAAGGTCGGCGTCATC
	AHF85493-END 3’	TGCATGCCTGCAGGTCCACTCTAGAGGATCTTACTTGACGGCCGCCAGGCCTG
	AHF85493-END-OD 3’	CGTATTGGGCGCCAGGGTGGTTTTTCTTTTCTTGACGGCCGCCAGGCCTG
	CAK09396 F1	ATGAAGAAACTATTTCTGGCCGCCATTG	PCR amplification of 4 different versions (any combination of with / without signal peptide and homology arms to pCKTRBS / pCKTRBS-OD) of CAK09396.
	CAK09396_nSP F1	GACACCATCAAAGTCGGGGTCATC
	CAK09396-END 3’	TGCATGCCTGCAGGTCCACTCTAGAGGATCTTACTTGACGGCGGCCAGAC
	CAK09396-END-OD 3’	CGTATTGGGCGCCAGGGTGGTTTTTCTTTTCTTGACGGCGGCCAGAC
	AEK56128 F1	ATGATGGGCAACCGGGAGGAAAATATG	PCR amplification of 4 different versions (any combination of with / without signal peptide and homology arms to pCKTRBS / pCKTRBS-OD) of AEK56128.
	AEK56128_nSP F1	GATGTTGTGAAAGTCGGCGTCATAGGTC
	AEK56128-END 3’	TGCATGCCTGCAGGTCCACTCTAGAGGATCTTACTGCGCTTTCAGGCCCGGATC
	AEK56128-END-OD 3’	CGTATTGGGCGCCAGGGTGGTTTTTCTTTTCTGCGCTTTCAGGCCCGGATC
	bzdB1_optimized F1	ATGGAACAGGGTTTTAATCGTCGTCG	PCR amplification of 4 different versions (any combination of with / without signal peptide and homology arms to pCKTRBS / pCKTRBS-OD) of BzdB1.
	bzdB1_nSP_optimized F1	CAGAGCGCAAATAAAATTCGTGTGGG
	bzdB1_optimized-END 3’	TGCATGCCTGCAGGTCCACTCTAGAGGATCTTACATACGACAACCACGTGCCGG
	bzdB1_optimized-END-OD 3’	CGTATTGGGCGCCAGGGTGGTTTTTCTTTTCATACGACAACCACGTGCCGG
	BAE51678_optimized F1	ATGCCGGAATGTTTAGGTGGTATGGTG	PCR amplification of 4 different versions (any combination of with / without signal peptide and homology arms to pCKTRBS / pCKTRBS-OD) of BAE51678.
	BAE51678_nSP_optimized F1	ATTGGCAATACCGCAAAAGTTAAAGTGGG
	BAE51678_optimized-END 3’	TGCATGCCTGCAGGTCCACTCTAGAGGATCTTAACCCATTTTACAACCAATTGCCGGATCTG
	BAE51678_optimized-END-OD 3’	CGTATTGGGCGCCAGGGTGGTTTTTCTTTTACCCATTTTACAACCAATTGCCGGATCTG
	Lib_Adap_supra_F	CAACCAACCGATCGCATTCT	Modified skpp-2056-R sk20mer-81036 primer1. The sequence of Lib_Adap_supra_F is incorporated to the Custom Array oligonucleotides synthesized for the LCR assembly as a 5´-flanking region. When the Supra pool in the oligonucletoide library needs to be amplified and purified a biotinilated (at 5´) and terminally uraciled version (italics, bold), BioT-Lib_Adap_supra_F-U, is used.
	BioT-Lib_Adap_supra_F-U	/5BiosG/CAACCAACCGATCGCATTCU
	Lib_Adap_supra_R	AGGGACCAGTCGATATCTGC	Modified skpp-2056-F sk20mer-63938 primer1. The sequence of Lib_Adap_supra_R is incorporated to the Custom Array oligonucleotides synthesized for the LCR assembly as a 3´-flanking region enabling PCR amplification of the Supra pool of Custom Array oligonucleotides. The original primer was modified to include a BsmFI restriction site (italics, bold).
	Lib_Adap_infra_F	GCTAGGCTTTTGCTCGTCTT	Modified skpp-2362-R sk20mer-79557 primer1. The sequence of Lib_Adap_infra_F is incorporated to the Custom Array oligonucleotides synthesized for the LCR assembly as a 5´-flanking region. When the Infra pool in the oligonucletoide library needs to be amplified and purified a biotinilated (at 5´) and terminally uraciled version (italics, bold), BioT-Lib_Adap_infra_F-U, is used.
	BioT-Lib_Adap_infra_F-U	/5BiosG/GCTAGGCTTTTGCTCGTCTU
	Lib_Adap_infra_R	TGAGTTCAGGCTCTTCTCCC	Modified skpp-2362-F sk20mer-125966 primer1. The sequence of Lib_Adap_infra_R is incorporated to the Custom Array oligonucleotides synthesized for the LCR assembly as a 3´-flanking region enabling PCR amplification of the Infra pool of Custom Array oligonucleotides. The original primer was modified to include a BspQI restriction site (italics, bold).
	RBS_Tail_F1	CGGTACCCGGGTGACCTAAGG	Primer for PCR amplification of chimeras after modified LCR assembly.
	END_Tail_R1	TGCATGCCTGCAGGTCCACTC	Primer for PCR amplification of chimeras after modified LCR assembly. Especifically amplified chimeras that were going to be cloned into pCKTRBS.
	OD_Tail_R1	CGTATTGGGCGCCAGGGTG	Primer for PCR amplification of chimeras after modified LCR assembly. Especifically amplified chimeras that were going to be cloned into pCKTRBS-OD.
	pCKTRBS_RBS_Tail_R1	TATTTACCTCCTTAGGTCACCCGGG	Primer for PCR amplification of pCKTRBS/pCKTRBS-OD chassis for the cloning of chimeras.
	pCKTRBS_END_Tail_F1	GATCCTCTAGAGTGGACCTGCAGG	Primer for PCR amplification of pCKTRBS chassis for the cloning of chimeras.
	pCKTRBS-OD_OD_Tail F1	AAAAGAAAAACCACCCTGGCGCC	Primer for PCR amplification of pCKTRBS-OD chassis for the cloning of chimeras.
	pCKPolyF1	GAATTCGAGCTCGGTACCCGGG	Sequencing primers for products cloned in the pCK01 plasmid and its derivatives.
	pCKPolyR1	GCGGCCGCAAGCTTGCATG
	pCK01-MlyI_free_North F3	AATGTCACGAAAAAGACAGCAGGTGCCTGATGGTCGGAGAC	PCR amplification of a MlyI-free pCK01 chassis.
	pCK01-MlyI_free_North_R3	TAGAGGATCCCCGGGTACC
	pCK01-MlyI_free_South_F3	CGGTACCCGGGGATCCTCTAGACCTGCAGGCATGCAAGCTTG
	pCK01-MlyI_free_South_R3	GCTGTCTTTTTCGTGACATTCAGTTCGC
	pKD154_upstream-tetR_F1	CAAAAATTAGGAATTAATGATGTCTAGATTAGATAAAAGTAAAG	PCR amplification of a DNA fragment containing tetR-PtetR from pKD154 plasmid.
	pKD154_tetR-pCK01_R1	ACTCATTAGGCACCCCAGGCTTAAGACCCACTTTCACATTTAAGTTGTTTTTCTAATC
	3tetR_R1	CTTTACTTTTATCTAATCTAGACATCATTAATTCCTAATTTTTGG	PCR amplification of the synthetic DNA fragment 3tetR-PtetR-PtetO-pCK containing PtetO.
	pCK01_R2	GCTCGAATTCGCGCGGCCGC
	pCK01_F1	GCCTGGGGTGCCTAATGAGT	PCR amplification of the pCK01-MlyI_free chassis.
	pCK01_R1	GCGGCCGCGCGAATTCGAGC
	pCKPolyF1_rv_RBS-Poly	CTCTAGAGGATCTATTTACCTCCTTAGGTCACCCGGGTACCGAGCTCGAATTC	PCR amplification of intermediate vector pCKT introducing tails that when the plasmid was re-circularized by ligating it with itself reconstituted a consensus RBS downstream of the PtetO promoter.
	pCKT_RBS-Poly_5’	/5Phos/TGGACCTGCAGGCATGCAAGCTTGCGGCCGCCCGTTTTTATCAGGCTCTGGGAGG
	pCKT_RBS-OD_3’	GCGCGGGGAGAGGCGGTTTGCGTATTGGGCGCCAGGGTGGTTTTTCTTTTTATTTACCTCCTTAGGTCACCCGGG	PCR amplification of pCKTRBS introducing tails that when the plasmid was re-circularized by ligating it with itself reconstituted LacI-OD generating pCKTRBS-OD.
	pCKT_Poly-OD_5’	/5Phos/GTTGGCCGATTCATTAATGCAGCTGGCACGACAGGTTTCCCGACTGGAAAGCGGGCAGTGAGATCCTCTAGAGTGGACCTGCAGG
	pDYO dwn_Ptac-ArgR 5’	/5phos/ATTATAATGCAAGGATCACACAGGAAACATGACCTAAGGAGG	Divergent PCR amplification of pHC_DYOLacI-R introducing tails that when the plasmid was re-circularized by ligating it with itself reconstituted an engineered Ptac promoter carrying operator boxes for ArgR, giving place to the pHC_DYOArgR-R vector.
	pDYO ups_Ptac-ArgR 3’	GCAAGATGATTAATTGTCAACAGCTCATTTCAGAATATTTGCCAG
	pDYO dwn_Ptac-FL11 5’	/5phos/TAATGTGAAAATTTTTCATCACACAGGAAACATGACCTAAGGAGG	Divergent PCR amplification of pHC_DYOLacI-R introducing tails that when the plasmid was re-circularized by ligating it with itself reconstituted an engineered Ptac promoter carrying operator boxes for FL11, giving place to the pHC_DYOFL11-R vector.
	pDYO ups_Ptac-FL11 3’	TACGAGCCGATGATTAATTGTCAACAGCTCATTTCAGAATATTTGCCAG
	pDYO dwn_Ptac-DeoR 5’	/5phos/TAATGTTAGAATTCTAACATCACACAGGAAACATGACCTAAGGAGG	Divergent PCR amplification of pHC_DYOLacI-R (homology in bold) introducing tails that when the plasmid was re-circularized by ligating it with itself reconstituted an engineered Ptac promoter carrying operator boxes for DeoR, giving place to the pHC_DYODeoR-R vector.
	pDYO ups_Ptac-DeoR 3’	TACGAGCCGATGATTAATTGTCAACAGCTCATTTCAGAATATTTGCCAG
	pDYO dwn_Ptac-TreR 5’	/5phos/AATGTCGGGAACGTTCCCGTCACACAGGAAACATGACCTAAGGAGG	Divergent PCR amplification of pHC_DYOLacI-R (homology in bold) introducing tails that when the plasmid was re-circularized by ligating it with itself reconstituted an engineered Ptac promoter carrying operator boxes for TreR, giving place to the pHC_DYOTreR-R vector.
	pDYO ups_Ptac-TreR 3’	ATACGAGCCGATGATTAATTGTCAACAGCTCATTTCAGAATATTTGCCAG
	pDYO dwn_Ptac-FadR 5’	/5phos/GATATAATGTGTGGATCACACAGGAAACATGACCTAAGGAGG	Divergent PCR amplification of pHC_DYOLacI-R (homology in bold) introducing tails that when the plasmid was re-circularized by ligating it with itself reconstituted an engineered Ptac promoter carrying operator boxes for FadR, giving place to the pHC_DYOFadR-R vector.
	pDYO ups_ Ptac-FadR 3’	TGGTCGTACCAGATTGTCAACAGCTCATTTCAGAATATTTGCCAG
	pDYO dwn_Ptac_1ins_2B-TtgV 5’	/5phos/TCTACCGCATTACGATTGACGTCACACAGGAAACATGACCTAAGGAGG	Divergent PCR amplification of pHC_DYOLacI-R (homology in bold) introducing tails that when the plasmid was re-circularized by ligating it with itself reconstituted an engineered Ptac promoter carrying operator boxes for TtgV, giving place to the pHC_DYOTtgV-R vector.
	pDYO ups_Ptac_1ins_2B-TtgV 3’	GTGTAGCATTATGTGATACTCTGTCAACAGCTCATTTCAGAATATTTGCCAG
	pDYO dwn_Ptac-CbnR 5’	/5phos/TAATTACGCAAACCGTAATCACACAGGAAACATGACCTAAGGAGG	Divergent PCR amplification of pHC_DYOLacI-R (homology in bold) introducing tails that when the plasmid was re-circularized by ligating it with itself reconstituted an engineered Ptac promoter carrying operator boxes for CbnR, giving place to the pHC_DYOCbnR-R vector.
	pDYO ups_Ptac-CbnR 3’	TACGAGCCGATGATTAATTGTCAACAGCTCATTTCAGAATATTTGCCAG
	pDYO dwn_Ptac_1B-CueR 5’	/5phos/CTATAATGGAAGGTATCACACAGGAAACATGACCTAAGGAGG	Divergent PCR amplification of pHC_DYOLacI-R (homology in bold) introducing tails that when the plasmid was re-circularized by ligating it with itself reconstituted an engineered Ptac promoter carrying operator boxes for CueR, giving place to the pHC_DYOCueR-R vector.
	pDYO ups_Ptac_1B-CueR 3’	GAAGGTATGATTAATTGTCAACAGCTCATTTCAGAATATTTGCCAG
	pDYO dwn_Ptac-MetJ.1 5’	/5phos/TGTGTAGACGTCTAGACGTCTTCACACAGGAAACATGACCTAAGGAGG	Divergent PCR amplification of pHC_DYOLacI-R (homology in bold) introducing tails that when the plasmid was re-circularized by ligating it with itself reconstituted an engineered Ptac promoter carrying operator boxes for MetJ, giving place to the pHC_DYOMetJ-R vector.
	pDYO ups_Ptac-MetJ.1 3’	TTATACGAGCCGATGATTAATTGTCAACAGCTCATTTCAGAATATTTGCCAG
	pDYO dwn_Ptac-ModE 5’	/5phos/GTATAATGTGATAACGTCACACAGGAAACATGACCTAAGGAGG	Divergent PCR amplification of pHC_DYOLacI-R (homology in bold) introducing tails that when the plasmid was re-circularized by ligating it with itself reconstituted an engineered Ptac promoter carrying operator boxes for ModE, giving place to the pHC_DYOModE-R vector.
	pDYO ups_Ptac-ModE 3’	GAATAACGGATTAATTGTCAACAGCTCATTTCAGAATATTTGCCAG
	pDYO dwn_Ptac-LmrR 5’	/5phos/ATGTAAGTAGTTTACATTATCACACAGGAAACATGACCTAAGGAGG	Divergent PCR amplification of pHC_DYOLacI-R (homology in bold) introducing tails that when the plasmid was re-circularized by ligating it with itself reconstituted an engineered Ptac promoter carrying operator boxes for LmrR, giving place to the pHC_DYOLmrR-R vector.
	pDYO ups_Ptac-LmrR 3’	TATACGAGCCGATGATTAATTGTCAACAGCTCATTTCAGAATATTTGCCAG
	pDYO dwn_Ptac-TtgR_1B 5’	/5phos/TATAATGAATGTAAGTATCACACAGGAAACATGACCTAAGGAGG	Divergent PCR amplification of pHC_DYOLacI-R (homology in bold) introducing tails that when the plasmid was re-circularized by ligating it with itself reconstituted an engineered Ptac promoter carrying operator boxes for TtgR, giving place to the pHC_DYOTtgR-R vector.
	pDYO ups_Ptac-TtgR_1B 3’	GTTTGTAAATATTAATTGTCAACAGCTCATTTCAGAATATTTGCCAG
	pDYO dwn_Ptac-QacR_1B 5’	/5phos/CCGATCACACGGTCTATAAGGATTCACACAGGAAACATGACCTAAGGAGG	Divergent PCR amplification of pHC_DYOLacI-R (homology in bold) introducing tails that when the plasmid was re-circularized by ligating it with itself reconstituted an engineered Ptac promoter carrying operator boxes for QacR, giving place to the pHC_DYOQacR-R vector.
	pDYO ups_Ptac-QacR_1B 3’	ATTATAAGGATTGATGATTAATTGTCAACAGCTCATTTCAGAATATTTGCCAG
	pDYO dwn_Ptac-Xre.2 5’	/5phos/ATTATAATGCAAGGATCACACAGGAAACATGACCTAAGGAGG	Divergent PCR amplification of pHC_DYOLacI-R (homology in bold) introducing tails that when the plasmid was re-circularized by ligating it with itself reconstituted an engineered Ptac promoter carrying operator boxes for Xre, giving place to the pHC_DYOXre-R vector.
	pDYO ups_Ptac-Xre.2 3’	TACATTTTGTATCTTGTCAACAGCTCATTTCAGAATATTTGCCAG
	K-12 LacI-P.I-RBS 5’	GCGGCCGCGCGAATTCGAGCTCGGTACCCTGACCTAAGGAGGTAAATAATGAAACCAGTAACGTTATACGATGTCGCAGAG	PCR amplification of lacI from Escherichia coli K-12 cells. The amplified fragment includes homology arms for pCKT as well as the consensus RBS present in pCKTRBS so that when the gene is cloned in pCKT the resulting plasmid is indistinguishable from pCKTRBS.
	K-12 LacI -P.IIB 3’	AAGCTTGCATGCCTGCAGGTCCACTCTAGAGGATCCCCTCACTGCCCGCTTTCCAGTCG
	K-12 LacI-L 3’	CATTAAGCCCATTAAGCCAACGCCAATCAGCAACGACTGTTTG	PCR of LacI-DBD together with the primer K-12 LacI-P.I-RBS 5’ for the construction of the chimera LacI-GGBP-OD.
	K-12 GGBP(mglB)-L 5’	GGCTTAATGGGCTTAATGAATAAGAAGGTGTTAACCCTGTCTGCTGTG	PCR of GGBP for the construction of LacI-GGBP-OD.
	K-12 GGBP(mglB)-OD 3’	GCGCCAGGGTGGTTTTTCTTTTCCCTTTCTTGCTGAATTCAGCCAGGTTGTCTTTATCTAC
	cbnR_core-ABE44898-OD R1	CTTGCCTTTGAGGCCCGCCGC	PCR amplification of synthetic DNA fragments containing CbnR-ABE44898-OD.
	cbnR_core-ABE44898-OD F1	GACTACGCAGCGGCGGGCCTC
	primer-fw_LibTest_argR 5’	ACACTCTTTCCCTACACGACGCTCTTCCGATCTCGGCACCGGCATCTACGTG	PCR amplification of the joint region connecting the different domains of the chimeric TF. This set of primers hybridize in the DBD-Core. The specific DBD every primer hybridizes to is contained within the name of the oligonucleotide. The region marked in bold allowed amplification using Illumina´s SBS3.
	primer-fw_LibTest_fl11 5’	ACACTCTTTCCCTACACGACGCTCTTCCGATCTCCACGAGAGGATTAGAAAGCTAAGAGAGAGTG
	primer-fw_LibTest_deoR 5’	ACACTCTTTCCCTACACGACGCTCTTCCGATCTCGATTCGTCGCGATCTGAACAACCACAG
	primer-fw_LibTest_lacI 5’	ACACTCTTTCCCTACACGACGCTCTTCCGATCTGCGTGGCACAACAACTGGCG
	primer-fw_LibTest_treR 5’	ACACTCTTTCCCTACACGACGCTCTTCCGATCTCGCTCTGCGCGCGCTATG
	primer-fw_LibTest_fadR 5’	ACACTCTTTCCCTACACGACGCTCTTCCGATCTGGTTGACCATTCAACATGGCAAGCCG
	primer-fw_LibTest_ttgV 5’	ACACTCTTTCCCTACACGACGCTCTTCCGATCTCTGGAAGAAGAGTTCCTAGTCGAGGCTTTAG
	primer-fw_LibTest_cbnR 5’	ACACTCTTTCCCTACACGACGCTCTTCCGATCTTGGAGTTGGCAGGCCGTTCG
	primer-fw_LibTest_cueR 5’	ACACTCTTTCCCTACACGACGCTCTTCCGATCTGATCGAACGACACATTGAGGAGCTGC
	primer-fw_LibTest_metJ 5’	ACACTCTTTCCCTACACGACGCTCTTCCGATCTGGTGAACAACCTGCGTCACGCTACCAAC
	primer-fw_LibTest_modE 5’	ACACTCTTTCCCTACACGACGCTCTTCCGATCTCGACTGATTCAGCTCTATGACTTACTGGC
	primer-fw_LibTest_lmrR 5’	ACACTCTTTCCCTACACGACGCTCTTCCGATCTGGAGATGAAAGTCAAGGCGGGCG
	primer-fw_LibTest_ttgR 5’	ACACTCTTTCCCTACACGACGCTCTTCCGATCTGTTGCGCGAACCACCCTG
	primer-fw_LibTest_gacR 5’	ACACTCTTTCCCTACACGACGCTCTTCCGATCTGCCACTACTACTGGAGAAATTGTTAAATTATCAGAAAG
	primer-fw_LibTest_xre 5’	ACACTCTTTCCCTACACGACGCTCTTCCGATCTCGACACACTCCAAAAGCTGGCTGATTAC
	primer-rev_LibTest_GGBP_nSP 3’	GACTGGAGTTCAGACGTGTGCTCTTCCGATCTGTTATCGTCGTACTTATAGATTGTTACACCAATG	PCR amplification of the joint region connecting the different domains of the chimeric TF. This set of primers hybridize in the LBD downstream of the signal peptide. The specific LBD every primer hybridizes to is contained within the name of the oligonucleotide. The region marked in bold allowed amplification using Illumina´s SBS9.
	primer-rev_LibTest_RPA0668_nSP 3’	GACTGGAGTTCAGACGTGTGCTCTTCCGATCTCATAGGTGCCGCTGTAGGGCAG
	primer-rev_LibTest_RPA4029_nSP 3’	GACTGGAGTTCAGACGTGTGCTCTTCCGATCTCAGGCCGATCTTCACGGTGTC
	primer-rev_LibTest_RPA0985_nSP 3’	GACTGGAGTTCAGACGTGTGCTCTTCCGATCTGACCGCTCATGGTACCAATAACACCAAC
	primer-rev_LibTest_ADP71087_nSP 3’	GACTGGAGTTCAGACGTGTGCTCTTCCGATCTCTACTCGGTAACAGCAGACCAATTTTCAGG
	primer-rev_LibTest_KAI94709_nSP 3’	GACTGGAGTTCAGACGTGTGCTCTTCCGATCTTGCATAGGTACCACTGCTCGGCAG
	primer-rev_LibTest_ABE44898_nSP 3’	GACTGGAGTTCAGACGTGTGCTCTTCCGATCTGAAGCCCACACGCACCTTGC
	primer-rev_LibTest_ABE38823_nSP 3’	GACTGGAGTTCAGACGTGTGCTCTTCCGATCTCGCGTTGTCGATCTGCTTGC
	primer-rev_LibTest_EYC50849_nSP 3’	GACTGGAGTTCAGACGTGTGCTCTTCCGATCTCCAGTCATGGGCACGATCAGG
	primer-rev_LibTest_ABD68043_nSP 3’	GACTGGAGTTCAGACGTGTGCTCTTCCGATCTGCTGACCTGTCATCGGCAGAATCAG
	primer-rev_LibTest_AHF85493_nSP 3’	GACTGGAGTTCAGACGTGTGCTCTTCCGATCTGGCCGATGACGCCGACCTTG
	primer-rev_LibTest_CAK09396_nSP 3’	GACTGGAGTTCAGACGTGTGCTCTTCCGATCTCGGACCGATGACCCCGACTTTG
	primer-rev_LibTest_AEK56128_nSP 3’	GACTGGAGTTCAGACGTGTGCTCTTCCGATCTCCTTGCAGGGCAAACGGC
	primer-rev_LibTest_bzdB1_nSP 3’	GACTGGAGTTCAGACGTGTGCTCTTCCGATCTCAGCATTAAACCCACACGAATTTTATTTGCGC
	primer-rev_LibTest_BAE51678_nSP 3’	GACTGGAGTTCAGACGTGTGCTCTTCCGATCTCCATTGGTAATGGCTTCACCCAGACC
	References
	1	Kosuri, S. et al. Scalable gene synthesis by selective amplification of DNA pools from high-fidelity microchips. Nat. Biotechnol. 28, 1295–1299 (2010).
