# Supplementary material for: Biosensor libraries harness large classes of binding domains for construction of allosteric transcriptional regulators
Source: Nat Commun. 2018 Aug 6;9:3101. doi: 10.1038/s41467-018-05525-6 (PMC6079105; doi:10.1038/s41467-018-05525-6)
Supplement: Supplementary file 6 — Supplementary Data 3 [file 41467_2018_5525_MOESM6_ESM.xlsx]

## Sheet: Sheet1
Supplementary Data 3. Synthetic reporter promoters.
	NAME	SEQUENCE
			-35						<--16 b-->																-10							<--6 b-->						1
	Ptac		T	T	G	A	C	A	A	T	T	A	A	T	C	A	T	C	G	G	C	T	C	G	T	A	T	A	A	T		G	T	G	T	G	G	A	A	T	T	G	T	G	A	G	C	G	G
																																							LacI (lac operator)
	Ptac-ArgR		T	T	G	A	C	A	A	T	T	A	A	T	C	A	T	C	T	T	G	C	A	T	T	A	T	A	A	T		G	C	A	A	G	G	A
																			ArgR										ArgR
	Ptac-FL11		T	T	G	A	C	A	A	T	T	A	A	T	C	A	T	C	G	G	C	T	C	G	T	A	T	A	A		T	G	T	G	A	A	A	A	T	T	T	T	T	C	A
																																	FL11
	Ptac-DeoR		T	T	G	A	C	A	A	T	T	A	A	T	C	A	T	C	G	G	C	T	C	G	T	A	T	A	A		T	G	T	T	A	G	A	A	T	T	C	T	A	A	C	A
																															DeoR
	Ptac-TreR		T	T	G	A	C	A	A	T	T	A	A	T	C	A	T	C	G	G	C	T	C	G	T	A	T	A	A		T	G	T	C	G	G	G	A	A	C	G	T	T	C	C	C	G
																																		TreR
	Ptac-FadR		T	T	G	A	C	A	A	T	C	T	G	G	T	A	C	G	A	C	C	A	G	A	T	A	T	A	A		T	G	T	G	T	G	G	A
									FadR										FadR
																																					/C\
	Ptac-TtgV		T	T	G	A	C	A	G	A	G	T	A	T	C	A	C	A	T	A	A	T	G	C	T	A	C	A	C		T	C	T	A	C	C	G	A	T	T	A	C	G	A	T	T	G	A	C
									TtgV
	Ptac-CbnR		T	T	G	A	C	A	A	T	T	A	A	T	C	A	T	C	G	G	C	T	C	G	T	A	T	A	A		T	T	A	C	G	C	A	A	A	C	C	G	T	A	A
																															CbnR
	Ptac-CueR		T	T	G	A	C	A	A	T	T	A	A	T	C	A	T	C	G	G	C	T	C	G	T	A	T	A	A		T	G	T	G	T	G	G	A	C	C	T	T	C	C	C	C	T	T	G
																																						CueR
	Ptac-MetJ		T	T	G	A	C	A	A	T	T	A	A	T	C	A	T	C	G	G	C	T	C	G	T	A	T	A	A		T	G	T	G	T	A	G	A	C	G	T	C	T	A	G	A	C	G	T
																																				MetJ								MetJ
	Ptac-ModE		T	T	G	A	C	A	A	T	T	A	A	T	C	C	G	T	T	A	T	T	C	G	T	A	T	A	A		T	G	T	G	A	T	A	A	C	G
																ModE																			ModE
	Ptac-LmrR		T	T	G	A	C	A	A	T	T	A	A	T	C	A	T	C	G	G	C	T	C	G	T	A	T	A	A		T	G	T	A	A	G	T	A	G	T	T	T	A	C	A	T	T	A
																											LmrR													LmrR
	Ptac-TtgR		T	T	G	A	C	A	A	T	T	A	A	T	A	T	T	T	A	C	A	A	A	C	A	A	T	A	A		T	G	A	A	T	G	T	A	A	G	T	A
														TtgR																	TtgR
	Ptac-QacR		T	T	G	A	C	A	A	T	T	A	A	T	C	A	T	C	A	A	T	C	C	T	T	A	T	A	A		A	C	C	G	A	T	C	A	C	A	C	G	G	T	C	T	A	T	A
																			QacR																					QacR
	Ptac-Xre		T	T	G	A	C	A	A	G	A	T	A	C	A	A	A	A	T	G	T	A	T	C	T	A	T	A	A		T	G	T	G	T	G	G	A
										Xre
	Orange boxes (left to right): -35, -10, +1
	Blue boxes: The sequence on top of the blue boxes is the operator sequence for the TF named in the box.
	Blue bases: Positions that vary from Ptac.
	/C\: C insertion
[truncated: 9 more columns]
